# Supplementary material for: Multiple sclerosis and abnormal spermatozoa: A bidirectional two-sample mendelian randomization study
Source: PLoS One. 2024 Aug 20;19(8):e0308815. doi: 10.1371/journal.pone.0308815 (PMC11335101; doi:10.1371/journal.pone.0308815)
Supplement: S1 Table — (XLSX) [file pone.0308815.s002.xlsx]

## Sheet: Sheet1
Information of the exposures and outcome datasets.
Trait			IEU GWAS id			N. cases	N. controls	Sample size	PMID	Ancestry
Exposures
Multiple sclerosis(MS)			ieu-b-18			47429	68374	115803	31604244	European
Validation
Multiple sclerosis(MS)			ebi-a-GCST90093330			500	508	1008	33143745	European
Outcome
Abnormal spermatozoa			finn-b-R18_ABNORMAL_SPERMATOZ			915	209006	209921	NA	European

## Sheet: Sheet2
Exposure	ID	SNP	Chr	Pos	EA	OA	Beta	se	Pval	F
Multiple sclerosis	ieu-b-18	rs10801908	1	117090493	T	C	-0.21495	0.0263631	3.54e-16	66.4786
Multiple sclerosis	ieu-b-18	rs59655222	1	200875897	C	T	-0.123191	0.0186277	3.76e-11	43.736
Multiple sclerosis	ieu-b-18	rs478093	1	120255126	G	A	0.105138	0.0179039	4.3e-09	34.4845
Multiple sclerosis	ieu-b-18	rs3737798	1	160389984	G	A	-0.0871864	0.0165588	1.4e-07	27.723
Multiple sclerosis	ieu-b-18	rs74449127	1	101290432	G	A	-0.196964	0.0255798	1.36e-14	59.2897
Multiple sclerosis	ieu-b-18	rs10914539	1	32715641	T	G	0.133189	0.0265673	5.35e-07	25.1329
Multiple sclerosis	ieu-b-18	rs9308424	1	212877776	A	G	-0.0912385	0.0188748	1.34e-06	23.3664
Multiple sclerosis	ieu-b-18	rs17313062	1	160717741	G	A	-0.0850762	0.0181119	2.64e-06	22.0642
Multiple sclerosis	ieu-b-18	rs6670198	1	2520527	C	T	-0.145026	0.0176423	2.03e-16	67.5743
Multiple sclerosis	ieu-b-18	rs2317231	1	157686337	T	G	-0.100569	0.0167449	1.9e-09	36.0714
Multiple sclerosis	ieu-b-18	rs35486093	1	85729820	G	A	0.179486	0.0280638	1.6e-10	40.9042
Multiple sclerosis	ieu-b-18	rs11809700	1	93152635	T	C	0.144448	0.0183508	3.51e-15	61.9602
Multiple sclerosis	ieu-b-18	rs13428812	2	25492467	G	A	0.0820781	0.0176194	3.19e-06	21.7006
Multiple sclerosis	ieu-b-18	rs62195662	2	209561980	C	T	0.48776	0.0945293	2.47e-07	26.6244
Multiple sclerosis	ieu-b-18	rs35540610	2	231121829	C	T	0.135143	0.0193517	2.88e-12	48.7696
Multiple sclerosis	ieu-b-18	rs1177228	2	61242410	G	A	0.107418	0.0186591	8.57e-09	33.1415
Multiple sclerosis	ieu-b-18	rs7592560	2	68647001	A	G	0.10409	0.016508	2.87e-10	39.7584
Multiple sclerosis	ieu-b-18	rs12478539	2	43355324	C	G	-0.123191	0.0186905	4.37e-11	43.4426
Multiple sclerosis	ieu-b-18	rs12612620	2	112488876	A	G	0.211833	0.036063	4.26e-09	34.5035
Multiple sclerosis	ieu-b-18	rs1014486	3	159691112	C	T	0.10508	0.016368	1.36e-10	41.2144
Multiple sclerosis	ieu-b-18	rs2289746	3	105455955	C	T	0.085168	0.0176915	1.48e-06	23.1752
Multiple sclerosis	ieu-b-18	rs6763437	3	119145390	A	G	-0.779141	0.132145	3.72e-09	34.7641
Multiple sclerosis	ieu-b-18	rs11711621	3	169524016	T	C	-0.10427	0.0192017	5.63e-08	29.4876
Multiple sclerosis	ieu-b-18	rs1145160	3	9250645	C	A	-0.0820407	0.01735	2.26e-06	22.3594
Multiple sclerosis	ieu-b-18	rs2681424	3	121769522	C	T	-0.121155	0.0165779	2.71e-13	53.4101
Multiple sclerosis	ieu-b-18	rs13327021	3	27783015	T	C	0.115186	0.0171219	1.73e-11	45.258
Multiple sclerosis	ieu-b-18	rs9844930	3	56953174	C	A	-0.0804511	0.0173903	3.72e-06	21.4018
Multiple sclerosis	ieu-b-18	rs9878602	3	71535338	G	T	-0.0836056	0.0162332	2.6e-07	26.5254
Multiple sclerosis	ieu-b-18	rs4325907	3	101749022	T	C	-0.099268	0.0168311	3.68e-09	34.7851
Multiple sclerosis	ieu-b-18	rs1992382	3	16928092	A	G	-0.151862	0.0321775	2.36e-06	22.2738
Multiple sclerosis	ieu-b-18	rs438613	3	28072086	C	T	0.138021	0.0166057	9.43e-17	69.0838
Multiple sclerosis	ieu-b-18	rs6837324	4	48127262	G	A	0.0863207	0.0168809	3.16e-07	26.148
Multiple sclerosis	ieu-b-18	rs9992763	4	109058718	T	G	-0.0900341	0.0164612	4.51e-08	29.9151
Multiple sclerosis	ieu-b-18	rs2007403	4	106131210	T	C	0.0813185	0.0169262	1.55e-06	23.0813
Multiple sclerosis	ieu-b-18	rs2705616	4	87862396	G	C	-0.082621	0.0163503	4.35e-07	25.5346
Multiple sclerosis	ieu-b-18	rs17051321	4	122119449	T	C	0.0946404	0.0188222	4.95e-07	25.2821
Multiple sclerosis	ieu-b-18	rs7698247	4	40192049	A	G	-0.0893778	0.0189331	2.35e-06	22.2852
Multiple sclerosis	ieu-b-18	rs67111717	5	176790162	G	A	0.0955829	0.0190107	4.96e-07	25.2793
Multiple sclerosis	ieu-b-18	rs10063294	5	35877505	A	G	-0.0990472	0.0162642	1.13e-09	37.0868
Multiple sclerosis	ieu-b-18	rs11749040	5	40396425	A	G	0.196745	0.0233464	3.54e-17	71.0179
Multiple sclerosis	ieu-b-18	rs9327104	5	118883648	G	A	0.310337	0.0614507	4.41e-07	25.5043
Multiple sclerosis	ieu-b-18	rs2546890	5	158759900	G	A	-0.116983	0.0164181	1.04e-12	50.7691
Multiple sclerosis	ieu-b-18	rs7731626	5	55444683	A	G	-0.0929437	0.0198535	2.85e-06	21.9162
Multiple sclerosis	ieu-b-18	rs2084007	5	133891282	T	C	-0.0793656	0.0163184	1.15e-06	23.6543
Multiple sclerosis	ieu-b-18	rs9393975	6	29802217	A	T	-0.766351	0.0431552	1.49e-70	315.347
Multiple sclerosis	ieu-b-18	rs743771	6	32976909	A	C	-0.0993927	0.0162027	8.55e-10	37.63
Multiple sclerosis	ieu-b-18	rs4707386	6	88406656	A	G	-0.0874613	0.0189779	4.05e-06	21.2391
Multiple sclerosis	ieu-b-18	rs72928038	6	90976768	A	G	0.160521	0.0247614	9.01e-11	42.0255
Multiple sclerosis	ieu-b-18	rs2857700	6	31572481	C	T	-0.767224	0.0237495	1e-200	1043.6
Multiple sclerosis	ieu-b-18	rs9277647	6	33083750	T	C	-0.213812	0.0211677	5.47e-24	102.027
Multiple sclerosis	ieu-b-18	rs1738074	6	159465977	C	T	0.113729	0.0167056	9.91e-12	46.3466
Multiple sclerosis	ieu-b-18	rs56272720	6	135532832	G	A	0.478681	0.0913996	1.63e-07	27.4286
Multiple sclerosis	ieu-b-18	rs4896153	6	135833463	A	T	-0.138343	0.0187589	1.65e-13	54.3876
Multiple sclerosis	ieu-b-18	rs4947255	6	32207483	T	C	-0.552217	0.0555038	2.54e-23	98.9861
Multiple sclerosis	ieu-b-18	rs114872782	6	32241452	T	C	-2.45044	0.255159	7.72e-22	92.2288
Multiple sclerosis	ieu-b-18	rs16822584	6	32407537	T	C	-0.292968	0.0559016	1.6e-07	27.4658
Multiple sclerosis	ieu-b-18	rs62420820	6	137438057	A	G	0.137237	0.0187505	2.5e-13	53.5694
Multiple sclerosis	ieu-b-18	rs58546351	6	32483611	G	A	-1.89446	0.0531758	1e-200	1269.24
Multiple sclerosis	ieu-b-18	rs12211604	6	7100029	A	G	-0.0931026	0.0178614	1.86e-07	27.1702
Multiple sclerosis	ieu-b-18	rs1997768	6	26217728	G	A	-0.118227	0.0240739	9.06e-07	24.118
Multiple sclerosis	ieu-b-18	rs11762408	7	150373728	A	C	-0.479706	0.10502	4.93e-06	20.8644
Multiple sclerosis	ieu-b-18	rs60600003	7	37382465	G	T	0.133874	0.0264589	4.2e-07	25.6005
Multiple sclerosis	ieu-b-18	rs2242508	7	56151489	G	A	-0.0888312	0.0173251	2.94e-07	26.2893
Multiple sclerosis	ieu-b-18	rs354033	7	149289464	A	G	-0.107957	0.0189431	1.21e-08	32.4788
Multiple sclerosis	ieu-b-18	rs55970742	7	2441337	T	C	-0.100373	0.017899	2.05e-08	31.4468
Multiple sclerosis	ieu-b-18	rs10951042	7	3139417	C	T	0.0785339	0.0165201	2e-06	22.599
Multiple sclerosis	ieu-b-18	rs57532281	7	20488882	T	C	0.083599	0.0172896	1.33e-06	23.3793
Multiple sclerosis	ieu-b-18	rs7385730	7	50318938	T	G	-0.123279	0.0243183	3.99e-07	25.6987
Multiple sclerosis	ieu-b-18	rs6990534	8	128814091	G	A	0.10714	0.018154	3.6e-09	34.8304
Multiple sclerosis	ieu-b-18	rs7830997	8	71442114	G	A	-0.0841428	0.0171923	9.87e-07	23.9533
Multiple sclerosis	ieu-b-18	rs28703878	8	79417222	G	A	0.133646	0.0214335	4.51e-10	38.88
Multiple sclerosis	ieu-b-18	rs7855251	9	100868189	C	T	-0.110109	0.0200898	4.23e-08	30.0396
Multiple sclerosis	ieu-b-18	rs290260	9	93554953	T	C	-0.103819	0.0213942	1.22e-06	23.5484
Multiple sclerosis	ieu-b-18	rs1087056	10	31395761	A	G	0.0775292	0.0166266	3.12e-06	21.7432
Multiple sclerosis	ieu-b-18	rs1250551	10	81059335	T	G	0.115748	0.0173687	2.66e-11	44.4112
Multiple sclerosis	ieu-b-18	rs1112718	10	94479107	G	A	-0.10562	0.0166876	2.46e-10	40.0594
Multiple sclerosis	ieu-b-18	rs1323657	10	6072427	G	A	-0.0766832	0.0167201	4.51e-06	21.034
Multiple sclerosis	ieu-b-18	rs11256593	10	6117322	T	C	0.186314	0.0173516	6.78e-27	115.295
Multiple sclerosis	ieu-b-18	rs34299154	10	64423416	A	C	-0.257584	0.0546393	2.43e-06	22.2243
Multiple sclerosis	ieu-b-18	rs4944014	11	72527180	T	C	-0.092488	0.0190259	1.17e-06	23.6309
Multiple sclerosis	ieu-b-18	rs61884005	11	14402930	G	C	-0.134181	0.0250027	8.02e-08	28.801
Multiple sclerosis	ieu-b-18	rs2269434	11	47360412	C	T	0.0861027	0.0171606	5.24e-07	25.1749
Multiple sclerosis	ieu-b-18	rs56232455	11	321235	A	G	0.15841	0.0281246	1.78e-08	31.7243
Multiple sclerosis	ieu-b-18	rs12365699	11	118743286	A	G	-0.143754	0.0228493	3.15e-10	39.5817
Multiple sclerosis	ieu-b-18	rs6589706	11	118747813	G	A	-0.0843411	0.0168845	5.88e-07	24.9518
Multiple sclerosis	ieu-b-18	rs4939490	11	60793651	G	C	0.136627	0.0174104	4.25e-15	61.5823
Multiple sclerosis	ieu-b-18	rs1204649	11	65702776	C	A	-0.0879573	0.0166359	1.24e-07	27.9545
Multiple sclerosis	ieu-b-18	rs701006	12	58106836	G	A	0.113864	0.0168357	1.35e-11	45.7415
Multiple sclerosis	ieu-b-18	rs7975763	12	123604053	T	C	0.121038	0.0209676	7.8e-09	33.3231
Multiple sclerosis	ieu-b-18	rs1860545	12	6446777	A	G	0.116534	0.0170311	7.79e-12	46.8188
Multiple sclerosis	ieu-b-18	rs3783196	13	42039288	A	C	-0.0833296	0.0164904	4.34e-07	25.535
Multiple sclerosis	ieu-b-18	rs9591325	13	50811220	C	T	-0.212366	0.0339891	4.16e-10	39.0383
Multiple sclerosis	ieu-b-18	rs9557185	13	99895107	T	C	-0.132956	0.0266336	5.97e-07	24.9205
Multiple sclerosis	ieu-b-18	rs9599826	13	71894040	T	C	-0.0768684	0.0162672	2.3e-06	22.329
Multiple sclerosis	ieu-b-18	rs11624343	14	103859156	A	T	0.0841428	0.0169906	7.33e-07	24.5254
Multiple sclerosis	ieu-b-18	rs11852059	14	52306091	C	A	0.0965109	0.0206692	3.02e-06	21.8025
Multiple sclerosis	ieu-b-18	rs17124032	14	88546009	A	G	-0.216803	0.0316224	7.08e-12	47.0047
Multiple sclerosis	ieu-b-18	rs12147246	14	103265844	G	A	-0.0993784	0.0169228	4.29e-09	34.4857
Multiple sclerosis	ieu-b-18	rs34695601	14	76014298	C	T	-0.109482	0.0197905	3.16e-08	30.6036
Multiple sclerosis	ieu-b-18	rs12434551	14	69253364	T	A	-0.103909	0.0162992	1.83e-10	40.6419
Multiple sclerosis	ieu-b-18	rs6496663	15	90887584	C	A	0.100594	0.0181091	2.78e-08	30.8568
Multiple sclerosis	ieu-b-18	rs62013236	15	79247482	T	C	-0.125222	0.0263811	2.07e-06	22.5307
Multiple sclerosis	ieu-b-18	rs11629628	15	89261248	A	G	0.355675	0.0708008	5.07e-07	25.2366
Multiple sclerosis	ieu-b-18	rs34550882	16	31274875	T	C	0.139492	0.0280354	6.51e-07	24.7563
Multiple sclerosis	ieu-b-18	rs35703946	16	86021505	A	G	-0.172524	0.02874	1.94e-09	36.0351
Multiple sclerosis	ieu-b-18	rs3809627	16	30103160	A	C	-0.0969515	0.0175395	3.25e-08	30.5545
Multiple sclerosis	ieu-b-18	rs17724508	16	79350204	C	T	-0.208071	0.0382407	5.3e-08	29.6054
Multiple sclerosis	ieu-b-18	rs7190580	16	11403470	G	A	-0.0980337	0.0179402	4.64e-08	29.8604
Multiple sclerosis	ieu-b-18	rs6564681	16	79652720	T	C	-0.0944206	0.018091	1.8e-07	27.2401
Multiple sclerosis	ieu-b-18	rs415759	16	1066917	C	T	0.118784	0.0217558	4.76e-08	29.8103
Multiple sclerosis	ieu-b-18	rs7200146	16	11213449	T	G	-0.170788	0.0169488	7e-24	101.54
Multiple sclerosis	ieu-b-18	rs8062446	16	57077094	T	C	0.0848006	0.0172163	8.41e-07	24.2615
Multiple sclerosis	ieu-b-18	rs12925972	16	79111297	C	T	0.0945826	0.0170812	3.07e-08	30.661
Multiple sclerosis	ieu-b-18	rs4796224	17	34842521	G	A	0.085449	0.0163132	1.62e-07	27.4369
Multiple sclerosis	ieu-b-18	rs7207542	17	45697549	G	C	0.108765	0.0165268	4.67e-11	43.3113
Multiple sclerosis	ieu-b-18	rs1026916	17	40529835	G	A	-0.129653	0.0174305	1.02e-13	55.3281
Multiple sclerosis	ieu-b-18	rs2150879	17	57859210	A	G	-0.103549	0.0164769	3.29e-10	39.4949
Multiple sclerosis	ieu-b-18	rs9900529	17	73335776	G	C	-0.0947646	0.0194553	1.11e-06	23.7256
Multiple sclerosis	ieu-b-18	rs9955954	18	56348044	G	A	-0.110038	0.0194511	1.54e-08	32.0035
Multiple sclerosis	ieu-b-18	rs11152081	18	56213438	G	A	0.0832376	0.0180118	3.81e-06	21.3562
Multiple sclerosis	ieu-b-18	rs1077667	19	6668972	T	C	-0.151862	0.021225	8.37e-13	51.1921
Multiple sclerosis	ieu-b-18	rs11666263	19	10590684	G	A	-0.102827	0.0180385	1.2e-08	32.4948
Multiple sclerosis	ieu-b-18	rs6509314	19	47696626	T	C	0.100117	0.0199765	5.39e-07	25.1175
Multiple sclerosis	ieu-b-18	rs4808760	19	18301979	G	C	-0.13456	0.0186122	4.84e-13	52.2681
Multiple sclerosis	ieu-b-18	rs1465697	19	49837246	T	C	0.124317	0.0187656	3.48e-11	43.887
Multiple sclerosis	ieu-b-18	rs6032662	20	44734310	T	C	-0.133831	0.0183292	2.85e-13	53.3122
Multiple sclerosis	ieu-b-18	rs6742	20	62374441	C	T	0.159309	0.0301763	1.3e-07	27.8707
Multiple sclerosis	ieu-b-18	rs6012503	20	47251852	G	A	0.0877389	0.01675	1.62e-07	27.4381
Multiple sclerosis	ieu-b-18	rs2248461	20	52792202	A	G	-0.108142	0.0174165	5.33e-10	38.5538
Multiple sclerosis	ieu-b-18	rs73902837	21	36464229	T	C	-0.250837	0.0539438	3.32e-06	21.6222
Multiple sclerosis	ieu-b-18	rs9977672	21	40463283	A	G	-0.0922145	0.0191385	1.45e-06	23.2157
Multiple sclerosis	ieu-b-18	rs134490	22	28730175	T	C	0.131905	0.0265396	6.69e-07	24.7021
Multiple sclerosis	ieu-b-18	rs9610458	22	22205353	T	C	0.114221	0.0165102	4.57e-12	47.8616
Multiple sclerosis	ieu-b-18	rs140522	22	50971266	C	T	-0.110596	0.017536	2.85e-10	39.7757

## Sheet: Sheet3
Mendelian randomization estimates of MS on the risk for abnormal spermatozoa
Exposure			Outcome			NO. SNP	MR method		OR	95%CI	P
							Inverse variance weighted		1.090	1.018-1.168	0.014
Multiple sclerosis			Abnormal spermatozoa			124	MR Egger		1.083	0.963-1.218	0.184
							Weighted median		1.070	0.959-1.194	0.226

## Sheet: Sheet4
Heterogeneity test and Horizontal pleiotropy test.
Exposure		Outcome			Heterogeneity test (MR-Egger)				Heterogeneity test (IVW)				Horizontal pleiotropy test (MR-Egger)
					Cochran’s		Q_df	Q_P	Cochran’s		Q_df	Q_P	Intercept		SE	P
MS		Abnormal spermatozoa			118.883		114	0.358	118.903		115	0.383	0.001		0.009	0.890
