# Supplementary material for: Multiple sclerosis and abnormal spermatozoa: A bidirectional two-sample mendelian randomization study
Source: PLoS One. 2024 Aug 20;19(8):e0308815. doi: 10.1371/journal.pone.0308815 (PMC11335101; doi:10.1371/journal.pone.0308815)
Supplement: S2 Table — (XLSX) [file pone.0308815.s003.xlsx]

## Sheet: Sheet1
Information of the exposures and outcome datasets.
Trait			IEU GWAS id			N. cases	N. controls	Sample size	PMID	Ancestry
Exposures
Abnormal spermatozoa			finn-b-R18_ABNORMAL_SPERMATOZ			915	209006	209921	NA	European
Outcome
Multiple sclerosis(MS)			ieu-b-18			47429	68374	115803	31604244	European

## Sheet: Sheet2
Exposure	ID	SNP	Chr	Pos	EA	OA	Beta	se	Pval	F
Abnormal spermatozoa	finn-b-R18_ABNORMAL_SPERMATOZ	rs12031361	1	177235117	A	G	-0.2323	0.0479	1.226e-06	23.5195
Abnormal spermatozoa	finn-b-R18_ABNORMAL_SPERMATOZ	rs16863772	2	5584923	T	C	0.5087	0.1045	1.13399e-06	23.6969
Abnormal spermatozoa	finn-b-R18_ABNORMAL_SPERMATOZ	rs6547871	2	28951120	C	T	-0.7761	0.1586	9.91791e-07	23.9458
Abnormal spermatozoa	finn-b-R18_ABNORMAL_SPERMATOZ	rs12386663	7	97208215	C	T	-0.4011	0.0858	2.94999e-06	21.854
Abnormal spermatozoa	finn-b-R18_ABNORMAL_SPERMATOZ	rs117045401	8	53664790	T	A	0.7244	0.1554	3.15697e-06	21.7298
Abnormal spermatozoa	finn-b-R18_ABNORMAL_SPERMATOZ	rs1793827	11	131074518	C	G	0.2226	0.0486	4.59896e-06	20.9787
Abnormal spermatozoa	finn-b-R18_ABNORMAL_SPERMATOZ	rs28564768	14	22872768	G	A	0.516	0.1056	1.01801e-06	23.8765
Abnormal spermatozoa	finn-b-R18_ABNORMAL_SPERMATOZ	rs12899909	15	54410399	T	G	0.335	0.069	1.191e-06	23.5717
Abnormal spermatozoa	finn-b-R18_ABNORMAL_SPERMATOZ	rs116931900	17	46802314	T	G	0.8178	0.1666	9.14998e-07	24.096
Abnormal spermatozoa	finn-b-R18_ABNORMAL_SPERMATOZ	rs149985919	18	8313956	A	G	2.0424	0.4308	2.133e-06	22.4766
Abnormal spermatozoa	finn-b-R18_ABNORMAL_SPERMATOZ	rs10407351	19	41249375	T	C	-0.2224	0.0478	3.30103e-06	21.6478
Abnormal spermatozoa	finn-b-R18_ABNORMAL_SPERMATOZ	rs8131512	21	23149250	G	A	0.4766	0.1038	4.42599e-06	21.0821

## Sheet: Sheet3
Mendelian randomization estimates of MS on the risk for abnormal spermatozoa
Exposure			Outcome			NO. SNP	MR method		OR	95%CI	P
							Inverse variance weighted		1.010	0.941-1.084	0.784
Abnormal spermatozoa			Multiple sclerosis			5	MR Egger		1.184	0.747-1.877	0.525
							Weighted median		0.998	0.926-1.076	0.962

## Sheet: Sheet4
Heterogeneity test and Horizontal pleiotropy test.
Exposure			Outcome		Heterogeneity test (MR-Egger)				Heterogeneity test (IVW)				Horizontal pleiotropy test (MR-Egger)
					Cochran’s		Q_df	Q_P	Cochran’s		Q_df	Q_P	Intercept		SE	P
Abnormal spermatozoa			MS		5.027		3	0.17	5.813		4	0.213	-0.073		0.106	0.543
